# Supplementary material for: The STOP COVID 2 Study: Fluvoxamine vs Placebo for Outpatients With Symptomatic COVID-19, a Fully Remote Randomized Controlled Trial
Source: Open Forum Infect Dis. 2023 Aug 8;10(8):ofad419. doi: 10.1093/ofid/ofad419 (PMC10445518; doi:10.1093/ofid/ofad419)
Supplement: ofad419_Supplementary_Data [file ofad419_supplementary_data.zip]

Archive with 3 entries (3 files):
- Suplement 2_Online Content.pdf
- SC-2_SAP_original, final, summary of changes.pdf
- STOP COVID 2 Protocol_First, final, and summary of changes.pdf
